# Supplementary material for: Su(H) Modulates Enhancer Transcriptional Bursting in Prelude to Gastrulation
Source: Cells. 2024 Oct 24;13(21):1759. doi: 10.3390/cells13211759 (PMC11545809; doi:10.3390/cells13211759)
Supplement: Supplementary file 1 [file cells-13-01759-s001.zip]

Archive with 10 entries (9 files):
- cells-3237810-supplementary/
- cells-3237810-supplementary/cells-3237810-supplementary.pdf
- cells-3237810-supplementary/Movie_1-WT_1X copy (1).mov
- cells-3237810-supplementary/Movie_2__dSu(H)_1X.mov
- cells-3237810-supplementary/Movie_3-WT_nc12.mov
- cells-3237810-supplementary/Movie_4-dSu(H)_nc12.mov
- cells-3237810-supplementary/Movie_5-WT_nc13.mov
- cells-3237810-supplementary/Movie_6-dSu(H)_nc13.mov
- cells-3237810-supplementary/Movie_7-WT_nc14.mov
- cells-3237810-supplementary/Movie_8-dSu(H)_nc14.mov
